# Supplementary material for: Anti-Inflammatory Effects of Ginsenoside Rb3 in LPS-Induced Macrophages Through Direct Inhibition of TLR4 Signaling Pathway
Source: Front Pharmacol. 2022 Mar 24;13:714554. doi: 10.3389/fphar.2022.714554 (PMC8987581; doi:10.3389/fphar.2022.714554)
Supplement: Supplementary file 2 [file DataSheet1.xlsx]

## Sheet: Sheet1
	Value of CT
	iNOS-n1	iNOS-n2	iNOS-n3		GAPDH-n1	GAPDH-n2	GAPDH-n3		▲▲CT				2-▲▲CT
Control	30.31	30.18	30.82		13.89	14.16	14.07		0	0	0		1	1	1
LPS	18.53	18.47	19		13.47	13.6	13.83		-11.36	-11.15	-11.58		2628.46	2272.4	3061.45
LPS+GRb3 (10μM)	18.52	18.15	19.04		13.58	13.53	13.72		-11.48	-11.4	-11.43		2856.44	2702.35	2759.13
LPS+GRb3 (40μM)	19.05	18.58	19.73		13.6	13.51	13.7		-10.97	-10.95	-10.72		2005.85	1978.24	1686.71
LPS+GRb3 (100μM)	20.8	20.56	20.95		13.47	13.57	13.52		-9.09	-9.03	-9.32		544.958	522.758	639.145
	COX2-n1	COX2-n2	COX2-n3		GAPDH-n1	GAPDH-n2	GAPDH-n3
Control	24.24	24.55	24.6		13.89	14.16	14.32		0	0	0		1	1	1
LPS	16.24	16.32	16.11		13.47	13.6	13.5		-7.58	-7.67	-7.67		191.341	203.657	203.657
LPS+GRb3 (10μM)	16.29	16.69	16.5		13.58	13.53	13.72		-7.64	-7.23	-7.5		199.466	150.123	181.019
LPS+GRb3 (40μM)	17.2	17.03	16.99		13.6	13.51	13.7		-6.75	-6.87	-6.99		107.635	116.97	127.116
LPS+GRb3 (100μM)	18.97	19.27	19.28		13.47	13.57	13.52		-4.85	-4.69	-4.52		28.84	25.8125	22.9433
	IL-1β-n1	IL-1β-n2	IL-1β-n3		GAPDH-n1	GAPDH-n2	GAPDH-n3
Control	25.11	25.55	25.48		13.89	14.07	14.16		0	0	0		1	1	1
LPS	15.62	15.84	15.65		13.7	13.83	13.6		-9.3	-9.47	-9.27		630.346	709.176	617.374
LPS+GRb3 (10μM)	16.1	16.22	16.17		13.58	13.6	13.53		-8.7	-8.86	-8.68		415.873	464.65	410.148
LPS+GRb3 (40μM)	16.85	17.26	16.68		13.6	13.8	13.51		-7.97	-8.02	-8.15		250.732	259.574	284.05
LPS+GRb3 (100μM)	19.89	19.58	19.66		13.47	13.52	13.57		-4.8	-5.42	-5.23		27.8576	42.8137	37.5307
	IL-6-n1	IL-6-n2	IL-6-n3		GAPDH-n1	GAPDH-n2	GAPDH-n3
Control	30.25	30.26	30.39		13.89	14.07	14.16		0	0	0		1	1	1
LPS	19.22	18.56	18.78		13.7	13.47	13.7		-10.84	-11.1	-11.15		1833.01	2194.99	2272.4
LPS+GRb3 (10μM)	18.95	18.97	19.13		13.58	13.6	13.53		-10.99	-10.82	-10.63		2033.85	1807.78	1584.71
LPS+GRb3 (40μM)	19.62	20.13	20.22		13.6	13.8	13.51		-10.34	-9.86	-9.52		1296.13	929.3	734.185
LPS+GRb3 (100μM)	23.11	23.31	23.07		13.47	13.52	13.57		-6.72	-6.4	-6.73		105.42	84.4485	106.153
	TNF-α-n1	TNF-α-n2	TNF-α-n3		GAPDH-n1	GAPDH-n2	GAPDH-n3
Control	19.59	19.68	19.08		14.46	14.42	14.16		0	0	0		1	1	1
LPS	16.18	16.24	15.68		13.7	13.83	13.7		-2.65	-2.85	-2.94		6.27667	7.21	7.67411
LPS+GRb3 (10μM)	16.47	16.31	16.01		13.89	13.77	13.53		-2.55	-2.72	-2.44		5.85634	6.58873	5.42642
LPS+GRb3 (40μM)	16.51	16.25	15.9		13.68	13.69	13.51		-2.3	-2.7	-2.53		4.92458	6.49802	5.77572
LPS+GRb3 (100μM)	16.63	17.23	16.36		13.8	13.95	13.57		-2.3	-1.98	-2.13		4.92458	3.94493	4.37717
