# Supplementary material for: Anti-Inflammatory Effects of Ginsenoside Rb3 in LPS-Induced Macrophages Through Direct Inhibition of TLR4 Signaling Pathway
Source: Front Pharmacol. 2022 Mar 24;13:714554. doi: 10.3389/fphar.2022.714554 (PMC8987581; doi:10.3389/fphar.2022.714554)
Supplement: Supplementary file 3 [file DataSheet2.xlsx]

## Sheet: Sheet1
NO
	OD Value
Group	n1	n2	n3
Control	0.081	0.077	0.086
LPS	0.292	0.297	0.283
LPS+GRb3 (10μM)	0.282	0.267	0.255
LPS+GRb3 (40μM)	0.27	0.259	0.268
LPS+GRb3 (100μM)	0.215	0.198	0.193
Standard curve of NO
OD Value	Concentration（μM）
0.054	0
0.084	1
0.099	2
0.138	4
0.251	10
0.413	20
0.73	40
1.039	60
Calculate the concentration of NO according to the standard curve
	Concentration of NO（μM）
Group	n1	n2	n3
Control	0.593249	0.348333	0.899394
LPS	13.5126	13.8187	12.9615
LPS+GRb3 (10μM)	12.9003	11.9818	11.2471
LPS+GRb3 (40μM)	12.1655	11.492	12.0431
LPS+GRb3 (100μM)	8.79794	7.75704	7.4509
PGE2
	OD Value
Group	n1	n2	n3
Control	0.543	0.457	0.448
LPS	0.246	0.241	0.259
LPS+GRb3 (10μM)	0.272	0.266	0.263
LPS+GRb3 (40μM)	0.308	0.32	0.288
LPS+GRb3 (100μM)	0.426	0.411	0.381
Standard curve of PGE2
OD Value	Concentration（pg/mL）
0.834	0
0.873	4.6875
0.628	9.375
0.531	18.75
0.307	37.5
0.244	75
0.146	150
0.09	300
Calculate the concentration of PGE2 according to the standard curve
	Concentration of PGE2（pg/mL）
Group	n1	n2	n3
Control	15.4789	19.6064	20.1768
LPS	68.6564	71.444	61.9379
LPS+GRb3 (10μM)	55.9377	58.6214	60.0178
LPS+GRb3 (40μM)	42.6115	39.1046	49.4558
LPS+GRb3 (100μM)	21.8174	23.1908	26.771
IL-1β
Standard curve of IL-1β
OD Value	Concentration（pg/mL）
0.1	0
0.253	15.625
0.346	31.25
0.606	62.5
1.126	125
1.883	250
2.898	500
3.419	1000
	OD Value
Group	n1	n2	n3
Control	0.119	0.12	0.171
LPS	0.706	0.751	0.756
LPS+GRb3 (10μM)	0.566	0.521	0.534
LPS+GRb3 (40μM)	0.361	0.341	0.249
LPS+GRb3 (100μM)	0.178	0.111	0.261
Except for the control group without dilution, the other groups were all diluted 5 times
Calculate the concentration of IL-1β according to the standard curve
	Concentration of IL-1β（pg/mL）
Group	n1	n2	n3
Control	8.38927	8.394	9.33648
LPS	364.85	402.944	407.205
LPS+GRb3 (10μM)	251.603	217.885	227.452
LPS+GRb3 (40μM)	115.267	104.871	66.0421
LPS+GRb3 (100μM)	47.8446	41.8563	70.1951
IL-6
Standard curve of IL-6
OD Value	Concentration（pg/mL）
0.074	0
0.116	15.625
0.137	31.25
0.189	62.5
0.313	125
0.523	250
0.811	500
1.656	1000
	OD Value
Group	n1	n2	n3
Control	0.15	0.161	0.161
LPS	0.648	0.654	0.629
LPS+GRb3 (10μM)	2.105	2.042	1.904
LPS+GRb3 (40μM)	1.632	1.591	1.503
LPS+GRb3 (100μM)	0.466	0.454	0.513
Except for the control group without dilution, LPS group was diluted 120 times, the other groups were all diluted 30 times
Calculate the concentration of IL-6 according to the standard curve
	Concentration of IL-6（ng/mL）
Group	n1	n2	n3
Control	0.0372335	0.044317	0.044317
LPS	42.9505	43.4141	41.4823
LPS+GRb3 (10μM)	38.8847	37.6676	35.0017
LPS+GRb3 (40μM)	29.747	28.955	27.2549
LPS+GRb3 (100μM)	7.22165	6.98983	8.12962
TNF-α
Standard curve of TNF-α
OD Value	Concentration（pg/mL）
0.091	0
0.391	15.625
0.673	31.25
0.907	62.5
1.589	125
1.808	250
2.782	500
3.117	1000
	OD Value
Group	n1	n2	n3
Control	0.831	0.651	0.683
LPS	1.697	1.507	1.542
LPS+GRb3 (10μM)	1.241	1.309	1.336
LPS+GRb3 (40μM)	1.051	1.112	1.136
LPS+GRb3 (100μM)	0.693	0.651	0.658
Except for the control group without dilution, the other groups were all diluted 1000 times
Calculate the concentration of TNF-α according to the standard curve
	Concentration of TNF-α（ng/mL）
Group	n1	n2	n3
Control	0.0615696	0.0256239	0.0316718
LPS	182.484	168.934	171.853
LPS+GRb3 (10μM)	137.914	147.437	150.907
LPS+GRb3 (40μM)	105.767	116.903	121.086
LPS+GRb3 (100μM)	33.605	25.6239	26.9274
